# Supplementary material for: Genome-Based Identification of Heterotic Patterns in Rice
Source: Rice (N Y). 2017 May 19;10:22. doi: 10.1186/s12284-017-0163-4 (PMC5438337; doi:10.1186/s12284-017-0163-4)
Supplement: Supplementary file 2 — Best linear unbiased estimations for hybrid grain yield experiments in market segments LS, MM, and SS. (XLSX 76 kb) [file 12284_2017_163_MOESM2_ESM.xlsx]

## Sheet: Segment LS
Genotype	BLUE (Mg/ha)	Duration	Segment
Hybrid 1	10.3649	ME	LS
Hybrid 2	10.354	E	LS
Hybrid 3	9.23487	ME	LS
Hybrid 4	9.20487	ME	LS
Hybrid 5	10.7602	M	LS
Hybrid 6	9.66038	ME	LS
Hybrid 7	9.83227	M	LS
Hybrid 8	11.5632	M	LS
Hybrid 9	11.5498	M	LS
Hybrid 10	11.9684	ME	LS
Hybrid 11	9.4966	E	LS
Hybrid 12	9.54487	ME	LS
Hybrid 13	8.22605	E	LS
Hybrid 14	9.34993	E	LS
Hybrid 15	10.3649	ME	LS
Hybrid 16	9.41837	ME	LS
Hybrid 17	8.94045	ME	LS
Hybrid 18	8.09771	ME	LS
Hybrid 19	11.0071	ME	LS
Hybrid 20	10.294	M	LS
Hybrid 21	9.83254	ME	LS
Hybrid 22	10.2791	M	LS
Hybrid 23	9.88687	ME	LS
Hybrid 24	9.56354	ME	LS
Hybrid 25	9.82021	ME	LS
Hybrid 26	10.3101	M	LS
Hybrid 27	8.83371	ME	LS
Hybrid 28	9.97038	ME	LS
Hybrid 29	10.116	M	LS
Hybrid 30	7.94935	M	LS
Hybrid 31	9.77245	M	LS
Hybrid 32	9.54089	M	LS
Hybrid 33	8.83103	ME	LS
Hybrid 34	12.501	ME	LS
Hybrid 35	11.2498	ME	LS
Hybrid 36	11.1732	ME	LS
Hybrid 37	10.3198	ME	LS
Hybrid 38	8.69548	M	LS
Hybrid 39	11.303	M	LS
Hybrid 40	10.943	M	LS
Hybrid 41	10.0417	ME	LS
Hybrid 42	10.1857	ME	LS
Hybrid 43	10.1973	E	LS
Hybrid 44	9.58062	E	LS
Hybrid 45	11.4005	M	LS
Hybrid 46	8.10573	ME	LS
Hybrid 47	9.29226	M	LS
Hybrid 48	10.1956	M	LS
Hybrid 49	11.6096	M	LS
Hybrid 50	8.87065	ME	LS
Hybrid 51	11.533	M	LS
Hybrid 52	10.0986	E	LS
Hybrid 53	10.4694	M	LS
Hybrid 54	10.0789	M	LS
Hybrid 55	9.81983	M	LS
Hybrid 56	11.5907	M	LS
Hybrid 57	8.06227	M	LS
Hybrid 58	11.4382	M	LS
Hybrid 59	9.0149	M	LS
Hybrid 60	9.63837	ME	LS
Hybrid 61	10.6405	M	LS
Hybrid 62	9.31821	ME	LS
Hybrid 63	12.175	ME	LS
Hybrid 64	10.6465	ME	LS
Hybrid 65	9.39837	ME	LS
Hybrid 66	8.88712	ME	LS
Hybrid 67	9.20771	ME	LS
Hybrid 68	8.67105	ME	LS
Hybrid 69	9.01438	ME	LS
Hybrid 70	8.78438	ME	LS
Hybrid 71	8.95365	M	LS
Hybrid 72	8.44379	ME	LS
Hybrid 73	9.58045	ME	LS
Hybrid 74	10.9752	M	LS
Hybrid 75	8.91105	ME	LS
Hybrid 76	9.41771	ME	LS
Hybrid 77	7.5192	ME	LS
Hybrid 78	10.0474	ME	LS
Hybrid 79	9.98396	M	LS
Hybrid 80	9.8324	M	LS
Hybrid 81	9.62818	M	LS
Hybrid 82	10.1448	M	LS
Hybrid 83	10.3767	M	LS
Hybrid 84	9.34687	ME	LS
Hybrid 85	9.57673	M	LS
Hybrid 86	9.49021	ME	LS
Hybrid 87	9.52687	ME	LS
Hybrid 88	9.59704	ME	LS
Hybrid 89	9.29371	ME	LS
Hybrid 90	10.7302	M	LS
Hybrid 91	8.69513	M	LS
Hybrid 92	10.8094	M	LS
Hybrid 93	11.1767	M	LS
Hybrid 94	12.0642	M	LS
Hybrid 95	9.86422	M	LS
Hybrid 96	9.69436	ME	LS
Hybrid 97	10.95	M	LS
Hybrid 98	11.4601	ME	LS
Hybrid 99	10.5765	ME	LS
Hybrid 100	10.8332	ME	LS
Hybrid 101	9.77548	M	LS
Hybrid 102	11.2655	M	LS
Hybrid 103	11.5388	M	LS
Hybrid 104	9.43605	M	LS
Hybrid 105	6.57605	L	LS
Hybrid 106	8.52605	L	LS
Hybrid 107	7.31605	M	LS
Hybrid 108	8.51605	L	LS
Hybrid 109	6.79605	L	LS
Hybrid 110	7.35605	M	LS
Hybrid 111	7.78605	M	LS
Hybrid 112	6.10605	M	LS
Hybrid 113	6.62605	M	LS
Hybrid 114	8.27605	M	LS
Hybrid 115	8.11605	L	LS
Hybrid 116	8.35605	M	LS
Hybrid 117	11.036	M	LS
Hybrid 118	8.57463	M	LS
Hybrid 119	8.08463	L	LS
Hybrid 120	7.28463	L	LS
Hybrid 121	8.74463	L	LS
Hybrid 122	7.11463	L	LS
Hybrid 123	6.26463	L	LS
Hybrid 124	9.26463	M	LS
Hybrid 125	9.98463	L	LS
Hybrid 126	8.36463	M	LS
Hybrid 127	9.69463	M	LS
Hybrid 128	9.13463	M	LS
Hybrid 129	9.13463	M	LS
Hybrid 130	8.42463	L	LS
Hybrid 131	6.24463	L	LS
Hybrid 132	7.51463	M	LS
Hybrid 133	8.46462	M	LS
Hybrid 134	7.44462	L	LS
Hybrid 135	8.38605	L	LS
Hybrid 136	8.77462	M	LS
Hybrid 137	10.1846	M	LS
Hybrid 138	10.0046	M	LS
Hybrid 139	8.53462	M	LS
Hybrid 140	9.10463	M	LS
Hybrid 141	9.33396	E	LS
Hybrid 142	11.9849	ME	LS
Hybrid 143	8.75154	ME	LS
Hybrid 144	9.91154	ME	LS
Hybrid 145	9.89649	M	LS
Hybrid 146	11.1023	M	LS
Hybrid 147	9.28561	M	LS
Hybrid 148	11.3582	M	LS
Hybrid 149	6.40171	ME	LS
Hybrid 150	10.2264	E	LS
Hybrid 151	11.7949	M	LS
Hybrid 152	9.35105	ME	LS
Hybrid 153	7.74832	ME	LS
Hybrid 154	10.4992	ME	LS
Hybrid 155	9.9292	ME	LS
Hybrid 156	9.5192	ME	LS
Hybrid 157	9.8534	M	LS
Hybrid 158	9.42021	ME	LS
Hybrid 159	9.31021	ME	LS
Hybrid 160	8.98038	ME	LS
Hybrid 161	9.43371	ME	LS
Hybrid 162	9.97024	M	LS
Hybrid 163	6.23689	M	LS
Hybrid 164	7.71935	M	LS
Hybrid 165	5.32648	E	LS
Hybrid 166	12.3044	ME	LS
Hybrid 167	12.0077	ME	LS
Hybrid 168	12.8361	ME	LS
Hybrid 169	12.8961	ME	LS
Hybrid 170	9.60303	M	LS
Hybrid 171	10.1064	M	LS
Hybrid 172	8.15632	ME	LS
Hybrid 173	8.62399	M	LS
Hybrid 174	6.36943	M	LS
Hybrid 175	11.4039	M	LS
Hybrid 176	4.48453	M	LS
Hybrid 177	4.70082	ME	LS
Hybrid 178	5.26573	ME	LS
Hybrid 179	9.35379	ME	LS
Hybrid 180	9.24396	E	LS
Hybrid 181	7.47831	M	LS
Hybrid 182	9.02729	E	LS
Hybrid 183	9.95481	M	LS
Hybrid 184	8.38715	M	LS
Hybrid 185	8.42957	ME	LS
Hybrid 186	3.34679	ME	LS
Hybrid 187	9.66559	M	LS
Hybrid 188	8.10804	M	LS
Hybrid 189	7.54073	ME	LS
Hybrid 190	10.417	M	LS
Hybrid 191	9.43629	M	LS
Hybrid 192	6.55732	ME	LS
Hybrid 193	8.79741	M	LS
Hybrid 194	11.6372	M	LS
Hybrid 195	10.2848	M	LS
Hybrid 196	7.71854	M	LS
Hybrid 197	7.9186	E	LS
Hybrid 198	10.1927	M	LS
Hybrid 199	10.2975	ME	LS
Hybrid 200	7.56316	M	LS
Hybrid 201	9.19983	M	LS
Hybrid 202	10.0358	ME	LS
Hybrid 203	2.81625	ME	LS
Hybrid 204	6.58687	E	LS
Hybrid 205	5.15171	ME	LS
Hybrid 206	10.4725	ME	LS
Hybrid 207	9.62584	ME	LS
Hybrid 208	10.544	M	LS
Hybrid 209	3.83187	E	LS
Hybrid 210	10.8181	M	LS
Hybrid 211	9.54584	ME	LS
Hybrid 212	6.73059	M	LS
Hybrid 213	11.1214	M	LS
Hybrid 214	11.7361	M	LS
Hybrid 215	7.46732	ME	LS
Hybrid 216	9.13823	M	LS
Hybrid 217	10.6481	M	LS
Hybrid 218	8.88504	ME	LS
Hybrid 219	9.31045	ME	LS
Hybrid 220	9.76917	ME	LS
Hybrid 221	9.99605	ME	LS
Hybrid 222	11.3906	M	LS
Hybrid 223	8.68917	ME	LS
Hybrid 224	9.34251	ME	LS
Hybrid 225	8.41045	ME	LS
Hybrid 226	8.92438	ME	LS
Hybrid 227	9.77438	ME	LS
Hybrid 228	8.60771	ME	LS
Hybrid 229	9.29105	ME	LS
Hybrid 230	8.59712	ME	LS
Hybrid 231	7.78712	ME	LS
Hybrid 232	8.10379	ME	LS
Hybrid 233	6.32187	M	LS
Hybrid 234	9.52379	ME	LS
Hybrid 235	8.24771	ME	LS
Hybrid 236	10.091	ME	LS
Hybrid 237	7.60584	ME	LS
Hybrid 238	9.26605	ME	LS
Hybrid 239	13.0761	ME	LS
Hybrid 240	6.94254	ME	LS
Hybrid 241	5.41396	M	LS
Hybrid 242	9.58151	M	LS
Hybrid 243	8.88396	M	LS
Hybrid 244	9.11484	M	LS
Hybrid 245	5.4007	M	LS
Hybrid 246	10.475	M	LS
Hybrid 247	9.47354	ME	LS
Hybrid 248	10.0801	M	LS
Hybrid 249	9.75021	ME	LS
Hybrid 250	7.68265	ME	LS
Hybrid 251	8.24371	ME	LS
Hybrid 252	9.67038	ME	LS
Hybrid 253	9.05268	M	LS
Hybrid 254	6.55463	M	LS
Hybrid 255	7.58056	M	LS
Hybrid 256	9.03245	M	LS
Hybrid 257	11.5267	M	LS
Hybrid 258	12.4146	M	LS
Hybrid 259	9.54188	ME	LS
Hybrid 260	7.40651	ME	LS
Hybrid 261	8.76984	ME	LS
Hybrid 262	8.70881	M	LS
Hybrid 263	7.02637	M	LS
Hybrid 264	11.0564	M	LS
Hybrid 265	8.77609	M	LS
Hybrid 266	9.83276	M	LS
Hybrid 267	9.98488	M	LS
Hybrid 268	10.4038	ME	LS
Hybrid 269	10.2361	M	LS
Hybrid 270	10.4115	M	LS
Hybrid 271	10.6515	M	LS
Hybrid 272	10.6261	M	LS
Hybrid 273	9.48629	M	LS
Hybrid 274	10.2217	ME	LS
Hybrid 275	10.4491	ME	LS
Hybrid 276	9.94729	E	LS
Hybrid 277	8.73062	E	LS
Hybrid 278	10.8038	M	LS
Hybrid 279	8.18573	ME	LS
Hybrid 280	10.4356	M	LS
Hybrid 281	10.118	M	LS
Hybrid 282	11.533	M	LS
Hybrid 283	9.01399	ME	LS
Hybrid 284	10.4685	M	LS
Hybrid 285	9.26194	E	LS
Hybrid 286	10.2327	M	LS
Hybrid 287	9.66649	M	LS
Hybrid 288	10.1332	M	LS
Hybrid 289	10.3132	M	LS
Hybrid 290	8.61162	ME	LS
Hybrid 291	10.3923	M	LS
Hybrid 292	11.6173	M	LS
Hybrid 293	7.90837	ME	LS
Hybrid 294	10.235	ME	LS
Hybrid 295	10.2681	M	LS
Hybrid 296	9.79162	ME	LS
Hybrid 297	10.3373	M	LS
Hybrid 298	10.221	M	LS
Hybrid 299	9.16036	ME	LS
Hybrid 300	11.2782	M	LS
Hybrid 301	10.1073	M	LS
Hybrid 302	10.8614	M	LS
Hybrid 303	8.00251	ME	LS
Hybrid 304	9.38171	ME	LS
Hybrid 305	9.60045	ME	LS
Hybrid 306	9.21105	ME	LS
Hybrid 307	9.54438	ME	LS
Hybrid 308	8.90105	ME	LS
Hybrid 309	9.07771	ME	LS
Hybrid 310	8.49712	ME	LS
Hybrid 311	8.70712	ME	LS
Hybrid 312	10.3705	ME	LS
Hybrid 313	10.2452	M	LS
Hybrid 314	10.2461	ME	LS
Hybrid 315	8.57105	ME	LS
Hybrid 316	9.80771	ME	LS
Hybrid 317	9.94254	ME	LS
Hybrid 318	10.3906	M	LS
Hybrid 319	10.474	M	LS
Hybrid 320	10.5273	M	LS
Hybrid 321	9.60832	ME	LS
Hybrid 322	10.2934	M	LS
Hybrid 323	10.8692	M	LS
Hybrid 324	10.0267	M	LS
Hybrid 325	10.4134	M	LS
Hybrid 326	9.12021	ME	LS
Hybrid 327	9.95687	ME	LS
Hybrid 328	9.04038	ME	LS
Hybrid 329	10.007	ME	LS
Hybrid 330	10.8169	M	LS
Hybrid 331	9.10268	M	LS
Hybrid 332	10.826	M	LS
Hybrid 333	11.9567	M	LS
Hybrid 334	11.7509	M	LS
Hybrid 335	9.44178	M	LS
Hybrid 336	9.65436	ME	LS
Hybrid 337	11.5633	M	LS
Hybrid 338	10.3455	M	LS
Hybrid 339	11.3997	M	LS
Hybrid 340	10.5564	M	LS
Hybrid 341	9.70215	M	LS
Hybrid 342	9.6597	M	LS
Hybrid 343	11.2421	M	LS
Hybrid 344	9.99605	M	LS
Hybrid 345	11.1161	M	LS
Hybrid 346	10.1361	E	LS
Hybrid 347	10.6361	M	LS
Hybrid 348	9.32605	M	LS
Hybrid 349	9.35605	ME	LS
Hybrid 350	11.1161	M	LS
Hybrid 351	10.7115	M	LS
Hybrid 352	11.6281	M	LS
Hybrid 353	10.4361	M	LS
Hybrid 354	9.92629	M	LS
Hybrid 355	9.91171	ME	LS
Hybrid 356	10.4373	E	LS
Hybrid 357	10.4173	E	LS
Hybrid 358	9.76062	E	LS
Hybrid 359	10.8371	M	LS
Hybrid 360	8.22906	ME	LS
Hybrid 361	10.1023	M	LS
Hybrid 362	9.89804	M	LS
Hybrid 363	11.393	M	LS
Hybrid 364	9.83732	ME	LS
Hybrid 365	10.6885	M	LS
Hybrid 366	9.5286	E	LS
Hybrid 367	10.2736	M	LS
Hybrid 368	9.65983	M	LS
Hybrid 369	10.4432	M	LS
Hybrid 370	10.2432	M	LS
Hybrid 371	10.495	ME	LS
Hybrid 372	10.4089	M	LS
Hybrid 373	12.1484	ME	LS
Hybrid 374	8.6349	M	LS
Hybrid 375	10.9784	ME	LS
Hybrid 376	10.1961	ME	LS
Hybrid 377	9.6257	M	LS
Hybrid 378	10.405	ME	LS
Hybrid 379	9.97399	M	LS
Hybrid 380	10.8498	M	LS
Hybrid 381	9.25539	ME	LS
Hybrid 382	12.1949	M	LS
Hybrid 383	9.96481	M	LS
Hybrid 384	10.6381	M	LS
Hybrid 385	9.79495	ME	LS
Hybrid 386	10.3484	ME	LS
Hybrid 387	9.57379	ME	LS
Hybrid 388	9.95757	M	LS
Hybrid 389	9.60438	ME	LS
Hybrid 390	9.27105	ME	LS
Hybrid 391	8.45771	ME	LS
Hybrid 392	8.91045	ME	LS
Hybrid 393	8.59379	ME	LS
Hybrid 394	10.5971	ME	LS
Hybrid 395	10.3052	M	LS
Hybrid 396	10.4961	ME	LS
Hybrid 397	9.04105	ME	LS
Hybrid 398	10.191	ME	LS
Hybrid 399	9.60254	ME	LS
Hybrid 400	10.4773	M	LS
Hybrid 401	10.974	M	LS
Hybrid 402	9.04062	M	LS
Hybrid 403	9.89151	M	LS
Hybrid 404	11.5654	M	LS
Hybrid 405	10.7534	M	LS
Hybrid 406	10.1867	M	LS
Hybrid 407	9.8934	M	LS
Hybrid 408	9.49021	ME	LS
Hybrid 409	9.76687	ME	LS
Hybrid 410	9.45704	ME	LS
Hybrid 411	9.85704	ME	LS
Hybrid 412	10.6527	M	LS
Hybrid 413	9.65357	M	LS
Hybrid 414	11.4627	M	LS
Hybrid 415	11.2867	M	LS
Hybrid 416	11.7942	M	LS
Hybrid 417	10.6391	M	LS
Hybrid 418	10.1477	ME	LS
Hybrid 419	11.69	M	LS
Hybrid 420	10.7713	M	LS
Hybrid 421	11.913	M	LS
Hybrid 422	11.0497	M	LS
Hybrid 423	11.3864	M	LS
Hybrid 424	9.93303	M	LS
Hybrid 425	11.293	M	LS
Hybrid 426	12.1382	M	LS
Hybrid 427	10.9048	M	LS
Hybrid 428	11.0381	M	LS
Hybrid 429	7.54605	M	LS
Hybrid 430	8.16629	M	LS
Hybrid 431	10.4817	ME	LS
Hybrid 432	10.3957	ME	LS
Hybrid 433	10.6773	E	LS
Hybrid 434	9.80729	E	LS
Hybrid 435	9.15715	M	LS
Hybrid 436	8.0624	ME	LS
Hybrid 437	10.1623	M	LS
Hybrid 438	10.5756	M	LS
Hybrid 439	10.7198	ME	LS
Hybrid 440	9.69065	ME	LS
Hybrid 441	10.7618	M	LS
Hybrid 442	9.05194	E	LS
Hybrid 443	9.83024	M	LS
Hybrid 444	9.92316	M	LS
Hybrid 445	10.1656	M	LS
Hybrid 446	11.1323	M	LS
Hybrid 447	11.1492	ME	LS
Hybrid 448	8.05653	M	LS
Hybrid 449	11.2169	E	LS
Hybrid 450	8.0949	M	LS
Hybrid 451	10.1169	E	LS
Hybrid 452	10.8761	ME	LS
Hybrid 453	10.4224	M	LS
Hybrid 454	10.8681	M	LS
Hybrid 455	10.8339	M	LS
Hybrid 456	10.9681	M	LS
Hybrid 457	10.6987	ME	LS
Hybrid 458	11.8307	M	LS
Hybrid 459	9.92392	M	LS
Hybrid 460	11.4481	M	LS
Hybrid 461	9.99828	ME	LS
Hybrid 462	10.0884	ME	LS
Hybrid 463	9.79712	ME	LS
Hybrid 464	9.20757	M	LS
Hybrid 465	10.3842	M	LS
Hybrid 466	9.30105	ME	LS
Hybrid 467	8.60771	ME	LS
Hybrid 468	9.02712	ME	LS
Hybrid 469	8.70045	ME	LS
Hybrid 470	10.4371	ME	LS
Hybrid 471	10.0119	M	LS
Hybrid 472	9.64605	ME	LS
Hybrid 473	9.03771	ME	LS
Hybrid 474	10.0344	ME	LS
Hybrid 475	9.6992	ME	LS
Hybrid 476	10.4206	M	LS
Hybrid 477	10.554	M	LS
Hybrid 478	10.0515	M	LS
Hybrid 479	9.97165	ME	LS
Hybrid 480	10.9869	ME	LS
Hybrid 481	11.0334	M	LS
Hybrid 482	10.3269	ME	LS
Hybrid 483	10.0767	M	LS
Hybrid 484	9.21687	ME	LS
Hybrid 485	10.0469	ME	LS
Hybrid 486	9.60038	ME	LS
Hybrid 487	10.2504	ME	LS
Hybrid 488	11.1336	M	LS
Hybrid 489	8.70024	M	LS
Hybrid 490	11.2127	M	LS
Hybrid 491	11.9976	M	LS
Hybrid 492	12.3209	M	LS
Hybrid 493	10.7567	M	LS
Hybrid 494	9.71769	ME	LS
Hybrid 495	12.13	M	LS
Hybrid 496	10.7121	M	LS
Hybrid 497	11.3332	ME	LS
Hybrid 498	11.553	M	LS
Hybrid 499	10.913	M	LS
Hybrid 500	9.9797	M	LS
Hybrid 501	11.5355	M	LS
Hybrid 502	10.1561	M	LS
Hybrid 503	7.96605	M	LS
Hybrid 504	9.83605	ME	LS
Hybrid 505	12.0061	M	LS
Hybrid 506	9.69296	M	LS
Hybrid 507	9.91573	ME	LS
Hybrid 508	8.54573	ME	LS
Hybrid 509	10.4506	E	LS
Hybrid 510	10.0591	ME	LS
Hybrid 511	10.2614	M	LS
Hybrid 512	8.36573	ME	LS
Hybrid 513	10.0823	M	LS
Hybrid 514	9.45226	M	LS
Hybrid 515	11.2498	ME	LS
Hybrid 516	9.02399	ME	LS
Hybrid 517	10.6094	M	LS
Hybrid 518	10.1019	E	LS
Hybrid 519	9.76024	M	LS
Hybrid 520	9.60405	M	LS
Hybrid 521	10.1998	M	LS
Hybrid 522	10.9089	M	LS
Hybrid 523	11.3365	M	LS
Hybrid 524	11.1782	M	LS
Hybrid 525	8.3649	M	LS
Hybrid 526	9.69837	ME	LS
Hybrid 527	10.0405	M	LS
Hybrid 528	9.80821	ME	LS
Hybrid 529	11.3949	M	LS
Hybrid 530	10.4549	ME	LS
Hybrid 531	9.05837	ME	LS
Hybrid 532	10.0405	ME	LS
Hybrid 533	9.04424	M	LS
Hybrid 534	9.28771	ME	LS
Hybrid 535	8.72438	ME	LS
Hybrid 536	10.4309	M	LS
Hybrid 537	9.09379	ME	LS
Hybrid 538	7.62605	ME	LS
Hybrid 539	10.5771	ME	LS
Hybrid 540	10.1661	M	LS
Hybrid 541	8.72771	ME	LS
Hybrid 542	9.79438	ME	LS
Hybrid 543	8.91254	ME	LS
Hybrid 544	9.07729	M	LS
Hybrid 545	10.1382	M	LS
Hybrid 546	9.68484	M	LS
Hybrid 547	10.5757	M	LS
Hybrid 548	9.33007	M	LS
Hybrid 549	9.6734	M	LS
Hybrid 550	10.8202	ME	LS
Hybrid 551	9.9234	M	LS
Hybrid 552	9.17687	ME	LS
Hybrid 553	9.48704	ME	LS
Hybrid 554	9.32038	ME	LS
Hybrid 555	10.5737	ME	LS
Hybrid 556	10.246	M	LS
Hybrid 557	7.10846	M	LS
Hybrid 558	9.91268	M	LS
Hybrid 559	11.04	M	LS
Hybrid 560	12.0509	M	LS
Hybrid 561	8.20667	M	LS
Hybrid 562	9.40769	ME	LS
Hybrid 563	11.3076	M	LS
Hybrid 564	11.6079	M	LS
Hybrid 565	10.5098	ME	LS
Hybrid 566	10.9697	M	LS
Hybrid 567	10.0897	M	LS
Hybrid 568	10.3497	M	LS
Hybrid 569	11.3364	M	LS
Hybrid 570	10.7461	ME	LS
Hybrid 571	6.16291	E	LS
Hybrid 572	10.0673	E	LS
Hybrid 573	9.71573	ME	LS
Hybrid 574	5.17291	E	LS
Hybrid 575	6.65062	ME	LS
Hybrid 576	10.4131	ME	LS
Hybrid 577	8.82466	E	LS
Hybrid 578	12.3561	ME	LS
Hybrid 579	9.39194	E	LS
Hybrid 580	10.726	M	LS
Hybrid 581	9.94663	ME	LS
Hybrid 582	10.1556	M	LS
Hybrid 583	10.3489	M	LS
Hybrid 584	12.1632	M	LS
Hybrid 585	2.20605	E	LS
Hybrid 586	8.10749	ME	LS
Hybrid 587	10.4719	E	LS
Hybrid 588	9.29732	ME	LS
Hybrid 589	8.83749	ME	LS
Hybrid 590	9.74154	ME	LS
Hybrid 591	9.24171	ME	LS
Hybrid 592	7.84868	E	LS
Hybrid 593	9.23438	ME	LS
Hybrid 594	9.00438	ME	LS
Hybrid 595	9.17588	E	LS
Hybrid 596	9.01105	ME	LS
Hybrid 597	9.19712	ME	LS
Hybrid 598	4.67605	E	LS
Hybrid 599	7.05534	E	LS
Hybrid 600	9.75605	ME	LS
Hybrid 601	8.52927	E	LS
Hybrid 602	8.70594	E	LS
Hybrid 603	6.9941	E	LS
Hybrid 604	8.47396	M	LS
Hybrid 605	9.28076	ME	LS
Hybrid 606	10.2815	M	LS
Hybrid 607	10.3957	M	LS
Hybrid 608	9.51599	ME	LS
Hybrid 609	10.8069	ME	LS
Hybrid 610	10.3358	M	LS
Hybrid 611	8.94687	ME	LS
Hybrid 612	8.75527	E	LS
Hybrid 613	10.3286	E	LS
Hybrid 614	9.73282	ME	LS
Hybrid 615	7.34445	M	LS
Hybrid 616	11.066	M	LS
Hybrid 617	10.85	M	LS
Hybrid 618	12.2767	M	LS
Hybrid 619	6.35681	ME	LS
Hybrid 620	5.44157	E	LS
Hybrid 621	9.95681	ME	LS
Hybrid 622	11.1761	ME	LS
Hybrid 623	9.56317	ME	LS
Hybrid 624	9.18112	ME	LS
Hybrid 625	10.6132	ME	LS

## Sheet: Segment MM
Genotype	BLUE (Mg/ha)	Duration	Segment
Hybrid 626	9.57991	E	MM
Hybrid 627	9.12991	E	MM
Hybrid 628	8.65296	E	MM
Hybrid 629	9.99063	M	MM
Hybrid 630	9.69063	M	MM
Hybrid 631	8.11118	M	MM
Hybrid 632	8.11118	M	MM
Hybrid 633	9.41758	ME	MM
Hybrid 634	7.91118	M	MM
Hybrid 635	9.31118	M	MM
Hybrid 636	9.33813	ME	MM
Hybrid 637	6.93201	ME	MM
Hybrid 638	9.35506	M	MM
Hybrid 639	9.50506	M	MM
Hybrid 640	10.4112	M	MM
Hybrid 641	8.70506	M	MM
Hybrid 642	11.3127	M	MM
Hybrid 643	9.33086	ME	MM
Hybrid 644	6.86118	M	MM
Hybrid 645	8.9932	E	MM
Hybrid 646	7.23086	ME	MM
Hybrid 647	6.80391	M	MM
Hybrid 648	4.6932	E	MM
Hybrid 649	6.60391	M	MM
Hybrid 650	5.88086	ME	MM
Hybrid 651	5.64513	E	MM
Hybrid 652	10.4031	E	MM
Hybrid 653	10.8623	ME	MM
Hybrid 654	7.46227	ME	MM
Hybrid 655	6.51227	ME	MM
Hybrid 656	5.61227	ME	MM
Hybrid 657	9.74844	ME	MM
Hybrid 658	5.33065	E	MM
Hybrid 659	8.11077	E	MM
Hybrid 660	11.1897	ME	MM
Hybrid 661	9.5529	ME	MM
Hybrid 662	10.7984	ME	MM
Hybrid 663	9.17149	M	MM
Hybrid 664	8.39844	ME	MM
Hybrid 665	8.54844	ME	MM
Hybrid 666	8.71077	E	MM
Hybrid 667	9.66761	ME	MM
Hybrid 668	9.25952	M	MM
Hybrid 669	9.40952	M	MM
Hybrid 670	9.78647	ME	MM
Hybrid 671	9.53647	ME	MM
Hybrid 672	9.65952	M	MM
Hybrid 673	10.5827	ME	MM
Hybrid 674	9.71256	M	MM
Hybrid 675	9.56256	M	MM
Hybrid 676	10.8895	ME	MM
Hybrid 677	9.66271	M	MM
Hybrid 678	9.66256	M	MM
Hybrid 679	9.38951	ME	MM
Hybrid 680	6.98966	ME	MM
Hybrid 681	9.68951	ME	MM
Hybrid 682	8.13966	ME	MM
Hybrid 683	8.33201	ME	MM
Hybrid 684	8.98201	ME	MM
Hybrid 685	8.95506	M	MM
Hybrid 686	9.64434	E	MM
Hybrid 687	10.1127	M	MM
Hybrid 688	9.12504	E	MM
Hybrid 689	8.48201	ME	MM
Hybrid 690	8.0677	ME	MM
Hybrid 691	7.76773	ME	MM
Hybrid 692	10.5031	E	MM
Hybrid 693	9.14075	M	MM
Hybrid 694	11.2177	ME	MM
Hybrid 695	10.6177	ME	MM
Hybrid 696	7.88003	E	MM
Hybrid 697	7.88585	E	MM
Hybrid 698	8.67352	ME	MM
Hybrid 699	7.53585	E	MM
Hybrid 700	5.27352	ME	MM
Hybrid 701	10.0859	E	MM
Hybrid 702	6.82352	ME	MM
Hybrid 703	6.99657	M	MM
Hybrid 704	7.12358	M	MM
Hybrid 705	9.50053	ME	MM
Hybrid 706	7.65053	ME	MM
Hybrid 707	7.74024	ME	MM
Hybrid 708	10.7005	ME	MM
Hybrid 709	7.10053	ME	MM
Hybrid 710	9.20053	ME	MM
Hybrid 711	7.20305	E	MM
Hybrid 712	9.30305	E	MM
Hybrid 713	7.32001	M	MM
Hybrid 714	9.52001	ME	MM
Hybrid 715	8.22001	M	MM
Hybrid 716	9.24063	M	MM
Hybrid 717	5.96758	ME	MM
Hybrid 718	9.09063	M	MM
Hybrid 719	8.16118	M	MM
Hybrid 720	8.96118	M	MM
Hybrid 721	6.59063	M	MM
Hybrid 722	9.31118	M	MM
Hybrid 723	10.4612	M	MM
Hybrid 724	8.81118	M	MM
Hybrid 725	8.48086	ME	MM
Hybrid 726	5.86118	M	MM
Hybrid 727	7.84513	M	MM
Hybrid 728	3.64513	M	MM
Hybrid 729	3.34513	M	MM
Hybrid 730	7.20391	M	MM
Hybrid 731	6.85391	ME	MM
Hybrid 732	7.64513	E	MM
Hybrid 733	8.20305	M	MM
Hybrid 734	8.53532	M	MM
Hybrid 735	6.00305	M	MM
Hybrid 736	7.26758	M	MM
Hybrid 737	8.62149	M	MM
Hybrid 738	8.38382	E	MM
Hybrid 739	9.87149	M	MM
Hybrid 740	8.72149	M	MM
Hybrid 741	6.41232	M	MM
Hybrid 742	9.89844	ME	MM
Hybrid 743	10.5984	ME	MM
Hybrid 744	8.25952	M	MM
Hybrid 745	8.95952	M	MM
Hybrid 746	9.85952	M	MM
Hybrid 747	9.15952	M	MM
Hybrid 748	6.70952	M	MM
Hybrid 749	9.05952	M	MM
Hybrid 750	9.51256	M	MM
Hybrid 751	8.81256	M	MM
Hybrid 752	10.9626	M	MM
Hybrid 753	9.06256	M	MM
Hybrid 754	9.91256	M	MM
Hybrid 755	8.38266	M	MM
Hybrid 756	5.42569	M	MM
Hybrid 757	9.50506	M	MM
Hybrid 758	7.00506	M	MM
Hybrid 759	6.05506	M	MM
Hybrid 760	9.42569	M	MM
Hybrid 761	8.31376	M	MM
Hybrid 762	8.29075	M	MM
Hybrid 763	8.46773	ME	MM
Hybrid 764	7.44075	M	MM
Hybrid 765	9.8177	ME	MM
Hybrid 766	9.59075	M	MM
Hybrid 767	8.8677	ME	MM
Hybrid 768	5.74657	M	MM
Hybrid 769	9.49657	M	MM
Hybrid 770	3.96814	M	MM
Hybrid 771	1.62501	M	MM
Hybrid 772	7.64657	M	MM
Hybrid 773	9.72501	M	MM
Hybrid 774	8.62501	L	MM
Hybrid 775	6.62358	M	MM
Hybrid 776	8.37358	M	MM
Hybrid 777	6.32358	M	MM
Hybrid 778	7.00691	M	MM
Hybrid 779	10.2005	ME	MM
Hybrid 780	7.04024	ME	MM
Hybrid 781	5.65053	ME	MM
Hybrid 782	3.30305	M	MM
Hybrid 783	4.98532	M	MM
Hybrid 784	8.52001	M	MM
Hybrid 785	12.32	ME	MM
Hybrid 786	8.52001	M	MM
Hybrid 787	8.99063	M	MM
Hybrid 788	7.24063	M	MM
Hybrid 789	10.7406	M	MM
Hybrid 790	7.81118	M	MM
Hybrid 791	9.16118	M	MM
Hybrid 792	7.09063	M	MM
Hybrid 793	7.01118	M	MM
Hybrid 794	6.68286	M	MM
Hybrid 795	10.4112	M	MM
Hybrid 796	8.96118	M	MM
Hybrid 797	8.73086	ME	MM
Hybrid 798	5.76118	M	MM
Hybrid 799	8.66773	M	MM
Hybrid 800	7.28086	ME	MM
Hybrid 801	6.64513	E	MM
Hybrid 802	7.60305	M	MM
Hybrid 803	8.98532	M	MM
Hybrid 804	6.00305	M	MM
Hybrid 805	5.56227	ME	MM
Hybrid 806	6.76758	M	MM
Hybrid 807	8.29844	ME	MM
Hybrid 808	8.12149	ME	MM
Hybrid 809	11.0215	M	MM
Hybrid 810	6.92149	M	MM
Hybrid 811	7.61232	M	MM
Hybrid 812	9.94844	ME	MM
Hybrid 813	8.90952	M	MM
Hybrid 814	9.50952	M	MM
Hybrid 815	9.85952	M	MM
Hybrid 816	8.60952	M	MM
Hybrid 817	9.30952	M	MM
Hybrid 818	9.30952	M	MM
Hybrid 819	6.85952	M	MM
Hybrid 820	9.15952	M	MM
Hybrid 821	9.31256	M	MM
Hybrid 822	9.91256	M	MM
Hybrid 823	9.41256	M	MM
Hybrid 824	8.96256	M	MM
Hybrid 825	9.11256	M	MM
Hybrid 826	8.18266	M	MM
Hybrid 827	6.52569	M	MM
Hybrid 828	8.25506	M	MM
Hybrid 829	8.60506	M	MM
Hybrid 830	6.32569	M	MM
Hybrid 831	8.22569	M	MM
Hybrid 832	9.66773	M	MM
Hybrid 833	8.11376	M	MM
Hybrid 834	7.94075	M	MM
Hybrid 835	8.79075	ME	MM
Hybrid 836	7.29075	M	MM
Hybrid 837	10.1177	ME	MM
Hybrid 838	8.19075	M	MM
Hybrid 839	7.7677	ME	MM
Hybrid 840	5.46814	M	MM
Hybrid 841	8.54657	M	MM
Hybrid 842	7.69657	M	MM
Hybrid 843	7.62501	M	MM
Hybrid 844	7.52501	M	MM
Hybrid 845	7.67358	M	MM
Hybrid 846	7.35053	ME	MM
Hybrid 847	5.92358	M	MM
Hybrid 848	6.25053	ME	MM
Hybrid 849	8.85053	ME	MM
Hybrid 850	6.05053	ME	MM
Hybrid 851	5.68532	M	MM
Hybrid 852	5.73532	M	MM
Hybrid 853	9.02991	E	MM
Hybrid 854	10.1406	M	MM
Hybrid 855	9.46758	ME	MM
Hybrid 856	10.4406	M	MM
Hybrid 857	9.66118	M	MM
Hybrid 858	10.6612	M	MM
Hybrid 859	9.36118	M	MM
Hybrid 860	10.0112	M	MM
Hybrid 861	6.84513	ME	MM
Hybrid 862	10.7123	ME	MM
Hybrid 863	8.08532	M	MM
Hybrid 864	6.61227	ME	MM
Hybrid 865	9.59844	ME	MM
Hybrid 866	10.2715	M	MM
Hybrid 867	9.25952	M	MM
Hybrid 868	10.0095	M	MM
Hybrid 869	10.9395	ME	MM
Hybrid 870	9.16256	M	MM
Hybrid 871	8.63951	ME	MM
Hybrid 872	9.28201	ME	MM
Hybrid 873	11.0177	ME	MM
Hybrid 874	9.23585	E	MM
Hybrid 875	10.0235	ME	MM
Hybrid 876	6.64657	M	MM
Hybrid 877	6.59657	M	MM
Hybrid 878	7.32358	M	MM
Hybrid 879	9.72358	M	MM
Hybrid 880	7.47358	M	MM
Hybrid 881	11.0129	E	MM
Hybrid 882	8.31286	E	MM
Hybrid 883	9.90053	ME	MM
Hybrid 884	7.96227	ME	MM
Hybrid 885	10.0246	E	MM
Hybrid 886	9.72001	M	MM
Hybrid 887	8.82001	E	MM
Hybrid 888	10.8829	E	MM
Hybrid 889	7.66118	M	MM
Hybrid 890	5.95391	M	MM
Hybrid 891	6.1932	E	MM
Hybrid 892	5.9432	E	MM
Hybrid 893	9.46227	ME	MM
Hybrid 894	9.13689	M	MM
Hybrid 895	4.00305	ME	MM
Hybrid 896	9.23065	ME	MM
Hybrid 897	11.2715	M	MM
Hybrid 898	10.1676	ME	MM
Hybrid 899	10.0611	M	MM
Hybrid 900	8.55952	M	MM
Hybrid 901	8.48647	ME	MM
Hybrid 902	7.68266	ME	MM
Hybrid 903	8.31256	L	MM
Hybrid 904	10.6126	M	MM
Hybrid 905	9.66256	L	MM
Hybrid 906	8.07489	E	MM
Hybrid 907	7.62569	E	MM
Hybrid 908	8.39075	M	MM
Hybrid 909	9.74075	M	MM
Hybrid 910	9.60308	E	MM
Hybrid 911	8.46814	M	MM
Hybrid 912	9.44657	M	MM
Hybrid 913	8.8589	E	MM
Hybrid 914	6.72358	M	MM
Hybrid 915	7.90053	ME	MM
Hybrid 916	8.00053	ME	MM
Hybrid 917	8.10305	ME	MM
Hybrid 918	9.66125	M	MM
Hybrid 919	9.92001	L	MM
Hybrid 920	5.96125	L	MM
Hybrid 921	5.43949	M	MM
Hybrid 922	8.13949	M	MM
Hybrid 923	8.06125	L	MM
Hybrid 924	9.8596	L	MM
Hybrid 925	8.80349	L	MM
Hybrid 926	9.28444	L	MM
Hybrid 927	7.18444	L	MM
Hybrid 928	7.53949	L	MM
Hybrid 929	6.3529	L	MM
Hybrid 930	7.45234	L	MM
Hybrid 931	6.00234	L	MM
Hybrid 932	5.00234	L	MM
Hybrid 933	5.3627	M	MM
Hybrid 934	5.40234	L	MM
Hybrid 935	7.76758	M	MM
Hybrid 936	7.56758	M	MM
Hybrid 937	6.78374	L	MM
Hybrid 938	3.80305	L	MM
Hybrid 939	9.22149	M	MM
Hybrid 940	7.46991	L	MM
Hybrid 941	12.2725	M	MM
Hybrid 942	8.47252	M	MM
Hybrid 943	8.21232	L	MM
Hybrid 944	8.66113	L	MM
Hybrid 945	8.11232	M	MM
Hybrid 946	6.05143	M	MM
Hybrid 947	8.05143	L	MM
Hybrid 948	8.75143	M	MM
Hybrid 949	11.0514	M	MM
Hybrid 950	6.69614	L	MM
Hybrid 951	8.05795	L	MM
Hybrid 952	8.50795	L	MM
Hybrid 953	6.58266	L	MM
Hybrid 954	7.96098	L	MM
Hybrid 955	7.94245	M	MM
Hybrid 956	4.67252	L	MM
Hybrid 957	8.84245	L	MM
Hybrid 958	9.64245	M	MM
Hybrid 959	9.76113	L	MM
Hybrid 960	8.46113	L	MM
Hybrid 961	9.98444	M	MM
Hybrid 962	9.70506	M	MM
Hybrid 963	9.35506	M	MM
Hybrid 964	8.62569	L	MM
Hybrid 965	9.66113	L	MM
Hybrid 966	10.1611	L	MM
Hybrid 967	8.22569	L	MM
Hybrid 968	6.94075	L	MM
Hybrid 969	7.38917	L	MM
Hybrid 970	8.58917	L	MM
Hybrid 971	7.71376	M	MM
Hybrid 972	7.41376	M	MM
Hybrid 973	6.82501	L	MM
Hybrid 974	9.09657	L	MM
Hybrid 975	6.36814	L	MM
Hybrid 976	8.645	L	MM
Hybrid 977	6.545	L	MM
Hybrid 978	6.522	L	MM
Hybrid 979	6.10691	M	MM
Hybrid 980	4.04024	L	MM
Hybrid 981	9.12358	M	MM
Hybrid 982	7.20691	L	MM
Hybrid 983	3.76758	L	MM
Hybrid 984	7.46758	M	MM
Hybrid 985	8.89063	ME	MM
Hybrid 986	10.3283	ME	MM
Hybrid 987	10.9422	M	MM
Hybrid 988	7.48905	L	MM
Hybrid 989	9.61118	M	MM
Hybrid 990	8.48813	ME	MM
Hybrid 991	10.0906	M	MM
Hybrid 992	8.1596	L	MM
Hybrid 993	9.08286	E	MM
Hybrid 994	8.85506	M	MM
Hybrid 995	9.20349	L	MM
Hybrid 996	9.46118	M	MM
Hybrid 997	7.26271	L	MM
Hybrid 998	8.06113	L	MM
Hybrid 999	7.78086	ME	MM
Hybrid 1000	6.90046	E	MM
Hybrid 1001	5.05391	M	MM
Hybrid 1002	6.93086	ME	MM
Hybrid 1003	4.04513	E	MM
Hybrid 1004	6.04513	E	MM
Hybrid 1005	5.34513	ME	MM
Hybrid 1006	9.36227	ME	MM
Hybrid 1007	7.93689	M	MM
Hybrid 1008	9.03532	M	MM
Hybrid 1009	7.31227	ME	MM
Hybrid 1010	9.79844	ME	MM
Hybrid 1011	7.26077	E	MM
Hybrid 1012	7.28382	E	MM
Hybrid 1013	10.6397	ME	MM
Hybrid 1014	9.71271	M	MM
Hybrid 1015	11.8715	M	MM
Hybrid 1016	8.4529	E	MM
Hybrid 1017	9.42149	L	MM
Hybrid 1018	8.59844	ME	MM
Hybrid 1019	8.84844	ME	MM
Hybrid 1020	8.77185	E	MM
Hybrid 1021	10.0095	M	MM
Hybrid 1022	9.88647	ME	MM
Hybrid 1023	9.15952	M	MM
Hybrid 1024	9.18612	M	MM
Hybrid 1025	8.6488	E	MM
Hybrid 1026	9.75952	M	MM
Hybrid 1027	10.5856	M	MM
Hybrid 1028	10.4626	M	MM
Hybrid 1029	7.04245	L	MM
Hybrid 1030	9.01256	M	MM
Hybrid 1031	8.43951	ME	MM
Hybrid 1032	7.31271	L	MM
Hybrid 1033	9.34245	M	MM
Hybrid 1034	8.91256	ME	MM
Hybrid 1035	7.43966	ME	MM
Hybrid 1036	9.01256	ME	MM
Hybrid 1037	8.45199	E	MM
Hybrid 1038	8.73201	ME	MM
Hybrid 1039	9.03201	ME	MM
Hybrid 1040	9.00506	M	MM
Hybrid 1041	7.11739	E	MM
Hybrid 1042	9.81271	L	MM
Hybrid 1043	9.60199	E	MM
Hybrid 1044	7.03201	ME	MM
Hybrid 1045	7.54075	M	MM
Hybrid 1046	9.09075	M	MM
Hybrid 1047	9.69075	M	MM
Hybrid 1048	9.7177	ME	MM
Hybrid 1049	9.2677	ME	MM
Hybrid 1050	7.70308	E	MM
Hybrid 1051	6.49657	M	MM
Hybrid 1052	7.79657	M	MM
Hybrid 1053	6.13585	E	MM
Hybrid 1054	5.62352	ME	MM
Hybrid 1055	9.9589	E	MM
Hybrid 1056	5.14024	E	MM
Hybrid 1057	10.9736	M	MM
Hybrid 1058	6.60053	ME	MM
Hybrid 1059	5.24024	ME	MM
Hybrid 1060	9.10053	ME	MM
Hybrid 1061	8.80053	ME	MM
Hybrid 1062	6.41227	ME	MM
Hybrid 1063	5.81227	ME	MM
Hybrid 1064	6.31227	ME	MM
Hybrid 1065	8.74063	E	MM
Hybrid 1066	8.24063	E	MM
Hybrid 1067	11.0676	ME	MM
Hybrid 1068	8.06758	ME	MM
Hybrid 1069	8.76758	ME	MM
Hybrid 1070	10.6381	ME	MM
Hybrid 1071	8.56118	M	MM
Hybrid 1072	9.26758	ME	MM
Hybrid 1073	8.23949	L	MM
Hybrid 1074	10.6381	ME	MM
Hybrid 1075	10.5829	E	MM
Hybrid 1076	9.03813	ME	MM
Hybrid 1077	9.53086	ME	MM
Hybrid 1078	8.23086	ME	MM
Hybrid 1079	9.89075	E	MM
Hybrid 1080	7.10391	ME	MM
Hybrid 1081	6.90391	M	MM
Hybrid 1082	5.04513	E	MM
Hybrid 1083	4.74513	E	MM
Hybrid 1084	9.1746	E	MM
Hybrid 1085	9.41227	ME	MM
Hybrid 1086	7.36227	ME	MM
Hybrid 1087	3.50305	E	MM
Hybrid 1088	9.09844	ME	MM
Hybrid 1089	6.17149	E	MM
Hybrid 1090	11.5984	ME	MM
Hybrid 1091	8.79844	ME	MM
Hybrid 1092	8.19844	ME	MM
Hybrid 1093	8.84844	ME	MM
Hybrid 1094	9.97185	E	MM
Hybrid 1095	9.42185	E	MM
Hybrid 1096	9.35952	M	MM
Hybrid 1097	9.43647	ME	MM
Hybrid 1098	8.62185	E	MM
Hybrid 1099	8.90952	ME	MM
Hybrid 1100	9.46256	ME	MM
Hybrid 1101	8.48266	ME	MM
Hybrid 1102	9.66256	M	MM
Hybrid 1103	11.8626	M	MM
Hybrid 1104	6.38266	M	MM
Hybrid 1105	8.12489	E	MM
Hybrid 1106	9.27489	E	MM
Hybrid 1107	8.98201	ME	MM
Hybrid 1108	9.00506	ME	MM
Hybrid 1109	8.58201	ME	MM
Hybrid 1110	7.39434	E	MM
Hybrid 1111	9.33201	ME	MM
Hybrid 1112	8.8177	ME	MM
Hybrid 1113	8.7677	ME	MM
Hybrid 1114	7.85308	E	MM
Hybrid 1115	10.0677	ME	MM
Hybrid 1116	11.0177	ME	MM
Hybrid 1117	10.7177	ME	MM
Hybrid 1118	7.40308	E	MM
Hybrid 1119	9.63585	E	MM
Hybrid 1120	8.43585	E	MM
Hybrid 1121	5.27352	ME	MM
Hybrid 1122	4.97352	ME	MM
Hybrid 1123	6.00053	ME	MM
Hybrid 1124	9.80053	ME	MM
Hybrid 1125	8.00053	ME	MM
Hybrid 1126	5.94024	ME	MM
Hybrid 1127	9.26286	E	MM
Hybrid 1128	9.01227	ME	MM
Hybrid 1129	6.40305	E	MM
Hybrid 1130	6.59765	E	MM
Hybrid 1131	7.02001	E	MM
Hybrid 1132	7.44063	M	MM
Hybrid 1133	6.49063	M	MM
Hybrid 1134	5.58286	M	MM
Hybrid 1135	7.46118	M	MM
Hybrid 1136	6.41118	M	MM
Hybrid 1137	4.48286	M	MM
Hybrid 1138	9.60046	E	MM
Hybrid 1139	6.96118	M	MM
Hybrid 1140	8.7627	M	MM
Hybrid 1141	4.80305	E	MM
Hybrid 1142	8.56227	ME	MM
Hybrid 1143	10.4123	M	MM
Hybrid 1144	7.92149	M	MM
Hybrid 1145	6.31232	M	MM
Hybrid 1146	9.23647	ME	MM
Hybrid 1147	9.40952	M	MM
Hybrid 1148	8.45952	M	MM
Hybrid 1149	8.36256	M	MM
Hybrid 1150	8.28951	ME	MM
Hybrid 1151	7.13201	ME	MM
Hybrid 1152	9.43201	ME	MM
Hybrid 1153	6.69075	M	MM
Hybrid 1154	10.3677	ME	MM
Hybrid 1155	8.9177	ME	MM
Hybrid 1156	5.83003	E	MM
Hybrid 1157	6.96814	ME	MM
Hybrid 1158	9.23585	E	MM
Hybrid 1159	6.56814	E	MM
Hybrid 1160	8.42501	M	MM
Hybrid 1161	9.82501	M	MM
Hybrid 1162	8.40691	M	MM
Hybrid 1163	6.10053	ME	MM
Hybrid 1164	10.0799	E	MM
Hybrid 1165	11.2299	E	MM
Hybrid 1166	10.5299	E	MM
Hybrid 1167	10.2406	M	MM
Hybrid 1168	8.46758	ME	MM
Hybrid 1169	9.77991	E	MM
Hybrid 1170	9.44063	M	MM
Hybrid 1171	8.86118	M	MM
Hybrid 1172	9.66118	M	MM
Hybrid 1173	8.99063	M	MM
Hybrid 1174	8.61118	M	MM
Hybrid 1175	9.18286	M	MM
Hybrid 1176	10.5505	E	MM
Hybrid 1177	8.83201	ME	MM
Hybrid 1178	9.45506	M	MM
Hybrid 1179	10.0551	M	MM
Hybrid 1180	10.3612	M	MM
Hybrid 1181	9.16271	M	MM
Hybrid 1182	11.2127	M	MM
Hybrid 1183	10.3809	ME	MM
Hybrid 1184	7.10391	M	MM
Hybrid 1185	9.93003	E	MM
Hybrid 1186	6.95391	M	MM
Hybrid 1187	7.41624	E	MM
Hybrid 1188	7.80391	M	MM
Hybrid 1189	7.24513	E	MM
Hybrid 1190	5.14513	E	MM
Hybrid 1191	10.8246	E	MM
Hybrid 1192	9.86227	ME	MM
Hybrid 1193	9.41227	ME	MM
Hybrid 1194	7.44844	ME	MM
Hybrid 1195	7.76077	E	MM
Hybrid 1196	10.1608	E	MM
Hybrid 1197	11.2897	ME	MM
Hybrid 1198	7.75199	E	MM
Hybrid 1199	10.7215	M	MM
Hybrid 1200	9.75199	E	MM
Hybrid 1201	8.67149	M	MM
Hybrid 1202	8.17149	M	MM
Hybrid 1203	10.4108	E	MM
Hybrid 1204	10.4365	ME	MM
Hybrid 1205	7.55952	M	MM
Hybrid 1206	8.51112	M	MM
Hybrid 1207	7.73647	ME	MM
Hybrid 1208	8.65952	M	MM
Hybrid 1209	9.68951	ME	MM
Hybrid 1210	9.63951	ME	MM
Hybrid 1211	9.46256	M	MM
Hybrid 1212	11.9895	ME	MM
Hybrid 1213	9.61271	M	MM
Hybrid 1214	8.38951	ME	MM
Hybrid 1215	10.702	E	MM
Hybrid 1216	8.53951	ME	MM
Hybrid 1217	9.95506	M	MM
Hybrid 1218	9.28201	ME	MM
Hybrid 1219	8.43201	ME	MM
Hybrid 1220	9.21271	M	MM
Hybrid 1221	10.702	E	MM
Hybrid 1222	8.48201	ME	MM
Hybrid 1223	8.39075	M	MM
Hybrid 1224	7.94075	M	MM
Hybrid 1225	10.1677	ME	MM
Hybrid 1226	9.9677	ME	MM
Hybrid 1227	9.58003	E	MM
Hybrid 1228	9.23585	E	MM
Hybrid 1229	9.97352	ME	MM
Hybrid 1230	9.68585	E	MM
Hybrid 1231	9.18585	E	MM
Hybrid 1232	10.1735	ME	MM
Hybrid 1233	7.74657	M	MM
Hybrid 1234	7.92358	M	MM
Hybrid 1235	7.32358	M	MM
Hybrid 1236	9.37358	M	MM
Hybrid 1237	9.20053	ME	MM
Hybrid 1238	7.80053	ME	MM
Hybrid 1239	9.06286	E	MM
Hybrid 1240	9.20305	E	MM
Hybrid 1241	8.3246	E	MM
Hybrid 1242	8.73201	ME	MM
Hybrid 1243	9.80506	M	MM
Hybrid 1244	10.2066	M	MM
Hybrid 1245	9.26271	M	MM
Hybrid 1246	10.1627	M	MM
Hybrid 1247	11.9397	ME	MM
Hybrid 1248	6.88966	ME	MM
Hybrid 1249	8.80199	E	MM
Hybrid 1250	9.61271	M	MM
Hybrid 1251	8.76428	M	MM
Hybrid 1252	9.73966	ME	MM
Hybrid 1253	11.3897	ME	MM
Hybrid 1254	9.16271	M	MM
Hybrid 1255	10.5111	L	MM
Hybrid 1256	10.0799	E	MM
Hybrid 1257	9.97991	E	MM
Hybrid 1258	10.8299	E	MM
Hybrid 1259	9.64063	M	MM
Hybrid 1260	9.36758	ME	MM
Hybrid 1261	9.99063	M	MM
Hybrid 1262	9.81118	M	MM
Hybrid 1263	9.06118	M	MM
Hybrid 1264	8.74063	M	MM
Hybrid 1265	8.26118	M	MM
Hybrid 1266	9.91118	M	MM
Hybrid 1267	10.8505	E	MM
Hybrid 1268	9.13201	ME	MM
Hybrid 1269	8.80506	M	MM
Hybrid 1270	9.25506	M	MM
Hybrid 1271	10.9112	M	MM
Hybrid 1272	10.3127	M	MM
Hybrid 1273	8.81271	M	MM
Hybrid 1274	8.93086	ME	MM
Hybrid 1275	7.65391	M	MM
Hybrid 1276	10.58	E	MM
Hybrid 1277	7.05391	M	MM
Hybrid 1278	5.23086	ME	MM
Hybrid 1279	6.1932	E	MM
Hybrid 1280	7.05391	M	MM
Hybrid 1281	7.24513	E	MM
Hybrid 1282	9.8746	E	MM
Hybrid 1283	10.1123	ME	MM
Hybrid 1284	7.76227	ME	MM
Hybrid 1285	7.29844	ME	MM
Hybrid 1286	8.59844	ME	MM
Hybrid 1287	7.09844	ME	MM
Hybrid 1288	8.16077	E	MM
Hybrid 1289	9.91077	E	MM
Hybrid 1290	11.5397	ME	MM
Hybrid 1291	7.65199	E	MM
Hybrid 1292	11.2715	M	MM
Hybrid 1293	8.83966	ME	MM
Hybrid 1294	8.62149	M	MM
Hybrid 1295	9.17149	M	MM
Hybrid 1296	10.4984	ME	MM
Hybrid 1297	9.3988	E	MM
Hybrid 1298	9.0111	M	MM
Hybrid 1299	9.23647	ME	MM
Hybrid 1300	9.65952	M	MM
Hybrid 1301	8.81112	M	MM
Hybrid 1302	9.23647	ME	MM
Hybrid 1303	8.53647	ME	MM
Hybrid 1304	9.63951	ME	MM
Hybrid 1305	9.38951	ME	MM
Hybrid 1306	8.21256	M	MM
Hybrid 1307	10.3126	M	MM
Hybrid 1308	9.73951	ME	MM
Hybrid 1309	8.66271	M	MM
Hybrid 1310	10.7126	M	MM
Hybrid 1311	8.13951	ME	MM
Hybrid 1312	9.60199	E	MM
Hybrid 1313	8.55184	E	MM
Hybrid 1314	9.30506	M	MM
Hybrid 1315	9.38201	ME	MM
Hybrid 1316	9.80506	M	MM
Hybrid 1317	8.38201	ME	MM
Hybrid 1318	8.56271	M	MM
Hybrid 1319	10.0397	ME	MM
Hybrid 1320	8.73201	ME	MM
Hybrid 1321	9.94075	M	MM
Hybrid 1322	8.54075	M	MM
Hybrid 1323	8.2138	M	MM
Hybrid 1324	9.6677	ME	MM
Hybrid 1325	9.34075	M	MM
Hybrid 1326	10.0677	ME	MM
Hybrid 1327	9.9677	ME	MM
Hybrid 1328	7.28585	E	MM
Hybrid 1329	9.33585	E	MM
Hybrid 1330	10.4235	ME	MM
Hybrid 1331	9.87352	ME	MM
Hybrid 1332	9.62352	ME	MM
Hybrid 1333	10.1235	ME	MM
Hybrid 1334	7.69657	M	MM
Hybrid 1335	7.02358	M	MM
Hybrid 1336	6.02358	M	MM
Hybrid 1337	9.86286	E	MM
Hybrid 1338	9.37358	M	MM
Hybrid 1339	8.15053	ME	MM
Hybrid 1340	7.55053	ME	MM
Hybrid 1341	7.91286	E	MM
Hybrid 1342	8.71286	E	MM
Hybrid 1343	8.01227	ME	MM
Hybrid 1344	8.70305	E	MM
Hybrid 1345	7.76227	ME	MM
Hybrid 1346	7.81227	ME	MM
Hybrid 1347	8.02001	E	MM
Hybrid 1348	9.42991	E	MM
Hybrid 1349	8.07991	E	MM
Hybrid 1350	10.7406	M	MM
Hybrid 1351	8.46758	ME	MM
Hybrid 1352	10.0299	E	MM
Hybrid 1353	8.84063	M	MM
Hybrid 1354	10.5112	M	MM
Hybrid 1355	9.76118	M	MM
Hybrid 1356	9.06758	ME	MM
Hybrid 1357	7.81118	M	MM
Hybrid 1358	9.26118	M	MM
Hybrid 1359	9.95046	E	MM
Hybrid 1360	7.88201	ME	MM
Hybrid 1361	10.3051	M	MM
Hybrid 1362	12.9066	M	MM
Hybrid 1363	11.2612	M	MM
Hybrid 1364	10.3127	M	MM
Hybrid 1365	9.41271	M	MM
Hybrid 1366	10.0809	ME	MM
Hybrid 1367	7.50391	M	MM
Hybrid 1368	8.70308	E	MM
Hybrid 1369	3.74513	M	MM
Hybrid 1370	6.68086	ME	MM
Hybrid 1371	4.34513	E	MM
Hybrid 1372	7.45391	M	MM
Hybrid 1373	8.64513	E	MM
Hybrid 1374	7.04513	E	MM
Hybrid 1375	6.70305	E	MM
Hybrid 1376	9.91227	ME	MM
Hybrid 1377	6.89844	ME	MM
Hybrid 1378	8.84844	ME	MM
Hybrid 1379	8.59844	ME	MM
Hybrid 1380	10.6108	E	MM
Hybrid 1381	9.21077	E	MM
Hybrid 1382	12.0397	ME	MM
Hybrid 1383	9.7529	E	MM
Hybrid 1384	10.5715	M	MM
Hybrid 1385	9.80199	E	MM
Hybrid 1386	9.52149	M	MM
Hybrid 1387	9.42149	M	MM
Hybrid 1388	9.24844	ME	MM
Hybrid 1389	7.52185	E	MM
Hybrid 1390	9.20952	M	MM
Hybrid 1391	9.33647	ME	MM
Hybrid 1392	8.55952	M	MM
Hybrid 1393	9.26112	M	MM
Hybrid 1394	9.3488	E	MM
Hybrid 1395	7.88647	ME	MM
Hybrid 1396	9.58951	ME	MM
Hybrid 1397	9.88266	ME	MM
Hybrid 1398	9.16256	M	MM
Hybrid 1399	11.7626	M	MM
Hybrid 1400	10.6395	ME	MM
Hybrid 1401	9.91271	M	MM
Hybrid 1402	8.71256	M	MM
Hybrid 1403	9.83951	ME	MM
Hybrid 1404	9.33966	ME	MM
Hybrid 1405	8.5605	ME	MM
Hybrid 1406	9.23966	ME	MM
Hybrid 1407	8.25506	M	MM
Hybrid 1408	10.932	ME	MM
Hybrid 1409	10.6551	M	MM
Hybrid 1410	9.28201	ME	MM
Hybrid 1411	9.71271	M	MM
Hybrid 1412	10.452	E	MM
Hybrid 1413	7.73201	ME	MM
Hybrid 1414	10.3407	M	MM
Hybrid 1415	9.19075	M	MM
Hybrid 1416	9.74075	M	MM
Hybrid 1417	10.0177	ME	MM
Hybrid 1418	8.9677	ME	MM
Hybrid 1419	9.9677	ME	MM
Hybrid 1420	9.1677	ME	MM
Hybrid 1421	7.03585	E	MM
Hybrid 1422	8.53585	E	MM
Hybrid 1423	10.4681	ME	MM
Hybrid 1424	9.47352	ME	MM
Hybrid 1425	7.72352	ME	MM
Hybrid 1426	6.84815	M	MM
Hybrid 1427	6.32358	M	MM
Hybrid 1428	7.62358	M	MM
Hybrid 1429	8.96286	E	MM
Hybrid 1430	10.0236	M	MM
Hybrid 1431	6.75053	ME	MM
Hybrid 1432	7.00053	ME	MM
Hybrid 1433	8.51286	E	MM
Hybrid 1434	8.61227	ME	MM
Hybrid 1435	7.30305	E	MM
Hybrid 1436	5.10305	ME	MM
Hybrid 1437	7.93201	ME	MM
Hybrid 1438	9.65506	M	MM
Hybrid 1439	9.75664	M	MM
Hybrid 1440	10.2127	M	MM
Hybrid 1441	10.9127	M	MM
Hybrid 1442	10.6397	ME	MM
Hybrid 1443	9.7529	E	MM
Hybrid 1444	9.60199	E	MM
Hybrid 1445	10.3627	M	MM
Hybrid 1446	10.2627	M	MM
Hybrid 1447	11.052	E	MM
Hybrid 1448	8.78966	ME	MM
Hybrid 1449	9.06271	M	MM
Hybrid 1450	10.452	E	MM
Hybrid 1451	9.87991	E	MM
Hybrid 1452	8.32991	E	MM
Hybrid 1453	10.8299	E	MM
Hybrid 1454	8.49063	M	MM
Hybrid 1455	8.76758	ME	MM
Hybrid 1456	10.1906	M	MM
Hybrid 1457	8.76118	M	MM
Hybrid 1458	9.46118	M	MM
Hybrid 1459	9.36758	ME	MM
Hybrid 1460	7.16118	M	MM
Hybrid 1461	9.41118	M	MM
Hybrid 1462	9.50046	E	MM
Hybrid 1463	10.0612	M	MM
Hybrid 1464	9.53086	ME	MM
Hybrid 1465	7.30391	M	MM
Hybrid 1466	9.98003	E	MM
Hybrid 1467	5.65391	M	MM
Hybrid 1468	6.0432	E	MM
Hybrid 1469	6.70391	M	MM
Hybrid 1470	7.34513	E	MM
Hybrid 1471	6.74513	E	MM
Hybrid 1472	9.6746	E	MM
Hybrid 1473	7.24844	ME	MM
Hybrid 1474	7.46077	E	MM
Hybrid 1475	9.16077	E	MM
Hybrid 1476	10.8715	M	MM
Hybrid 1477	9.07149	M	MM
Hybrid 1478	8.69844	ME	MM
Hybrid 1479	8.84844	ME	MM
Hybrid 1480	10.0095	M	MM
Hybrid 1481	9.58647	ME	MM
Hybrid 1482	10.0595	M	MM
Hybrid 1483	9.45952	M	MM
Hybrid 1484	9.03647	ME	MM
Hybrid 1485	8.08647	ME	MM
Hybrid 1486	10.5895	ME	MM
Hybrid 1487	9.28951	ME	MM
Hybrid 1488	8.86256	M	MM
Hybrid 1489	10.6395	ME	MM
Hybrid 1490	9.48951	ME	MM
Hybrid 1491	8.14434	E	MM
Hybrid 1492	10.2551	M	MM
Hybrid 1493	8.98201	ME	MM
Hybrid 1494	9.08201	ME	MM
Hybrid 1495	7.93201	ME	MM
Hybrid 1496	7.34075	M	MM
Hybrid 1497	9.59075	M	MM
Hybrid 1498	9.8177	ME	MM
Hybrid 1499	9.3677	ME	MM
Hybrid 1500	9.6177	ME	MM
Hybrid 1501	7.03585	E	MM
Hybrid 1502	9.13585	E	MM
Hybrid 1503	9.37352	ME	MM
Hybrid 1504	6.38585	E	MM
Hybrid 1505	9.32352	ME	MM
Hybrid 1506	5.64815	M	MM
Hybrid 1507	6.57358	M	MM
Hybrid 1508	6.92358	M	MM
Hybrid 1509	8.17358	M	MM
Hybrid 1510	8.30053	ME	MM
Hybrid 1511	5.80053	ME	MM
Hybrid 1512	8.10305	E	MM
Hybrid 1513	9.22001	E	MM
Hybrid 1514	8.99063	E	MM
Hybrid 1515	8.59063	M	MM
Hybrid 1516	8.74063	M	MM
Hybrid 1517	6.81118	M	MM
Hybrid 1518	6.98286	M	MM
Hybrid 1519	7.58286	M	MM
Hybrid 1520	9.62351	E	MM
Hybrid 1521	9.31118	M	MM
Hybrid 1522	4.04513	M	MM
Hybrid 1523	4.44513	M	MM
Hybrid 1524	5.76624	E	MM
Hybrid 1525	7.24513	E	MM
Hybrid 1526	9.14765	E	MM
Hybrid 1527	6.40305	M	MM
Hybrid 1528	7.60305	ME	MM
Hybrid 1529	6.94844	ME	MM
Hybrid 1530	10.6215	M	MM
Hybrid 1531	4.17149	M	MM
Hybrid 1532	5.44844	ME	MM
Hybrid 1533	10.0307	ME	MM
Hybrid 1534	7.56761	ME	MM
Hybrid 1535	7.65952	ME	MM
Hybrid 1536	9.00952	M	MM
Hybrid 1537	8.85952	M	MM
Hybrid 1538	7.90952	ME	MM
Hybrid 1539	9.28647	ME	MM
Hybrid 1540	8.58266	ME	MM
Hybrid 1541	9.31256	M	MM
Hybrid 1542	9.33951	ME	MM
Hybrid 1543	8.93201	ME	MM
Hybrid 1544	10.9257	ME	MM
Hybrid 1545	7.43201	ME	MM
Hybrid 1546	4.46773	M	MM
Hybrid 1547	8.99075	M	MM
Hybrid 1548	10.5677	ME	MM
Hybrid 1549	10.1677	ME	MM
Hybrid 1550	6.93585	E	MM
Hybrid 1551	9.26814	E	MM
Hybrid 1552	7.24657	M	MM
Hybrid 1553	3.67352	ME	MM
Hybrid 1554	6.79657	ME	MM
Hybrid 1555	9.37352	ME	MM
Hybrid 1556	5.09657	M	MM
Hybrid 1557	5.15053	ME	MM
Hybrid 1558	6.84024	ME	MM
Hybrid 1559	5.30305	E	MM
Hybrid 1560	7.90305	ME	MM

## Sheet: Segment SS
Genotype	BLUE (Mg/ha)	Duration	Segment
Hybrid 1561	7.94969	M	SS
Hybrid 1562	7.95153	M	SS
Hybrid 1563	7.38153	M	SS
Hybrid 1564	4.89153	M	SS
Hybrid 1565	1.10153	M	SS
Hybrid 1566	7.93153	M	SS
Hybrid 1567	8.76153	M	SS
Hybrid 1568	6.56153	M	SS
Hybrid 1569	7.70153	M	SS
Hybrid 1570	8.91153	M	SS
Hybrid 1571	9.53153	M	SS
Hybrid 1572	7.86153	M	SS
Hybrid 1573	7.33153	M	SS
Hybrid 1574	7.22153	M	SS
Hybrid 1575	7.26153	M	SS
Hybrid 1576	6.74153	M	SS
Hybrid 1577	4.92153	M	SS
Hybrid 1578	5.99153	M	SS
Hybrid 1579	6.02153	M	SS
Hybrid 1580	6.14153	M	SS
Hybrid 1581	5.03153	M	SS
Hybrid 1582	6.21156	M	SS
Hybrid 1583	4.54153	M	SS
Hybrid 1584	13.8515	M	SS
Hybrid 1585	7.23153	M	SS
Hybrid 1586	9.46153	M	SS
Hybrid 1587	7.36906	M	SS
Hybrid 1588	8.32153	M	SS
Hybrid 1589	9.41153	M	SS
Hybrid 1590	7.83153	M	SS
Hybrid 1591	9.56153	M	SS
Hybrid 1592	6.38153	M	SS
Hybrid 1593	6.19153	M	SS
Hybrid 1594	6.45153	M	SS
Hybrid 1595	7.59406	M	SS
Hybrid 1596	8.74153	M	SS
Hybrid 1597	5.46156	M	SS
Hybrid 1598	8.10153	M	SS
Hybrid 1599	7.64153	M	SS
Hybrid 1600	6.09656	M	SS
Hybrid 1601	6.46656	M	SS
Hybrid 1602	7.41522	M	SS
Hybrid 1603	7.01623	M	SS
Hybrid 1604	7.04022	M	SS
Hybrid 1605	6.91022	L	SS
Hybrid 1606	10.4262	ME	SS
Hybrid 1607	10.8462	M	SS
Hybrid 1608	8.28623	M	SS
Hybrid 1609	7.12623	M	SS
Hybrid 1610	6.33522	M	SS
Hybrid 1611	7.16623	M	SS
Hybrid 1612	6.95022	M	SS
Hybrid 1613	7.42272	M	SS
Hybrid 1614	6.04623	M	SS
Hybrid 1615	5.38623	L	SS
Hybrid 1616	7.49022	M	SS
Hybrid 1617	7.07022	M	SS
Hybrid 1618	8.53022	M	SS
Hybrid 1619	6.97522	M	SS
Hybrid 1620	7.81772	M	SS
Hybrid 1621	7.09623	M	SS
Hybrid 1622	7.86623	M	SS
Hybrid 1623	4.81623	M	SS
Hybrid 1624	7.92772	M	SS
Hybrid 1625	7.57623	M	SS
Hybrid 1626	6.36623	M	SS
Hybrid 1627	8.12272	M	SS
Hybrid 1628	5.34623	L	SS
Hybrid 1629	6.96772	M	SS
Hybrid 1630	8.47022	M	SS
Hybrid 1631	8.02623	M	SS
Hybrid 1632	7.82022	L	SS
Hybrid 1633	7.25522	M	SS
Hybrid 1634	2.07623	M	SS
Hybrid 1635	7.90522	M	SS
Hybrid 1636	7.61272	M	SS
Hybrid 1637	8.01241	M	SS
Hybrid 1638	8.85741	M	SS
Hybrid 1639	6.52337	M	SS
Hybrid 1640	7.29241	M	SS
Hybrid 1641	10.1524	M	SS
Hybrid 1642	5.48087	M	SS
Hybrid 1643	8.63241	ME	SS
Hybrid 1644	8.65741	M	SS
Hybrid 1645	8.30741	M	SS
Hybrid 1646	10.7324	M	SS
Hybrid 1647	9.57241	M	SS
Hybrid 1648	11.4474	M	SS
Hybrid 1649	7.51741	M	SS
Hybrid 1650	6.30587	M	SS
Hybrid 1651	6.89587	M	SS
Hybrid 1652	8.21241	M	SS
Hybrid 1653	7.42741	M	SS
Hybrid 1654	6.54837	M	SS
Hybrid 1655	6.40741	M	SS
Hybrid 1656	6.92241	M	SS
Hybrid 1657	6.35587	M	SS
Hybrid 1658	9.32741	M	SS
Hybrid 1659	10.6924	M	SS
Hybrid 1660	9.03241	M	SS
Hybrid 1661	7.70241	M	SS
Hybrid 1662	8.70337	M	SS
Hybrid 1663	8.52741	M	SS
Hybrid 1664	8.22587	M	SS
Hybrid 1665	7.32741	M	SS
Hybrid 1666	6.59741	M	SS
Hybrid 1667	7.63241	L	SS
Hybrid 1668	6.27587	M	SS
Hybrid 1669	5.36837	M	SS
Hybrid 1670	8.08241	M	SS
Hybrid 1671	5.55587	M	SS
Hybrid 1672	7.58337	M	SS
Hybrid 1673	6.9221	M	SS
Hybrid 1674	7.3246	M	SS
Hybrid 1675	5.34069	M	SS
Hybrid 1676	10.1907	M	SS
Hybrid 1677	7.33569	M	SS
Hybrid 1678	6.1021	M	SS
Hybrid 1679	7.66069	M	SS
Hybrid 1680	6.7846	M	SS
Hybrid 1681	5.68564	M	SS
Hybrid 1682	8.17069	M	SS
Hybrid 1683	7.88569	M	SS
Hybrid 1684	6.32069	M	SS
Hybrid 1685	7.1121	M	SS
Hybrid 1686	6.2271	M	SS
Hybrid 1687	5.94069	M	SS
Hybrid 1688	7.0546	M	SS
Hybrid 1689	6.1746	M	SS
Hybrid 1690	6.34569	M	SS
Hybrid 1691	5.2996	M	SS
Hybrid 1692	6.75569	M	SS
Hybrid 1693	5.40569	M	SS
Hybrid 1694	7.08069	M	SS
Hybrid 1695	6.67569	M	SS
Hybrid 1696	7.07569	M	SS
Hybrid 1697	7.32069	M	SS
Hybrid 1698	8.04069	M	SS
Hybrid 1699	7.32069	M	SS
Hybrid 1700	7.3746	M	SS
Hybrid 1701	7.5446	M	SS
Hybrid 1702	7.3146	M	SS
Hybrid 1703	7.55569	M	SS
Hybrid 1704	6.9246	M	SS
Hybrid 1705	5.62569	M	SS
Hybrid 1706	6.4371	M	SS
Hybrid 1707	7.1221	M	SS
Hybrid 1708	8.3821	M	SS
Hybrid 1709	6.94569	M	SS
Hybrid 1710	7.0771	M	SS
Hybrid 1711	5.80069	M	SS
Hybrid 1712	7.7746	M	SS
Hybrid 1713	5.4993	M	SS
Hybrid 1714	7.6668	M	SS
Hybrid 1715	5.4918	M	SS
Hybrid 1716	5.0918	L	SS
Hybrid 1717	6.73028	ME	SS
Hybrid 1718	8.2218	M	SS
Hybrid 1719	8.10528	M	SS
Hybrid 1720	7.7493	M	SS
Hybrid 1721	7.6643	M	SS
Hybrid 1722	7.1243	M	SS
Hybrid 1723	7.62528	M	SS
Hybrid 1724	7.66028	M	SS
Hybrid 1725	8.01028	M	SS
Hybrid 1726	8.0393	M	SS
Hybrid 1727	7.0168	M	SS
Hybrid 1728	7.1893	M	SS
Hybrid 1729	7.8843	M	SS
Hybrid 1730	7.7393	M	SS
Hybrid 1731	7.6893	M	SS
Hybrid 1732	6.9518	M	SS
Hybrid 1733	7.2043	L	SS
Hybrid 1734	7.1418	M	SS
Hybrid 1735	7.0068	ME	SS
Hybrid 1736	7.9593	ME	SS
Hybrid 1737	7.13028	M	SS
Hybrid 1738	7.61028	ME	SS
Hybrid 1739	6.8718	M	SS
Hybrid 1740	8.63528	M	SS
Hybrid 1741	5.5768	M	SS
Hybrid 1742	6.02528	M	SS
Hybrid 1743	6.57028	M	SS
Hybrid 1744	6.6943	M	SS
Hybrid 1745	2.81528	L	SS
Hybrid 1746	9.07528	M	SS
Hybrid 1747	7.0418	M	SS
Hybrid 1748	6.9893	M	SS
Hybrid 1749	7.1268	M	SS
Hybrid 1750	6.6593	M	SS
Hybrid 1751	3.8268	M	SS
Hybrid 1752	7.2243	ME	SS
Hybrid 1753	6.3343	M	SS
Hybrid 1754	5.8993	M	SS
Hybrid 1755	7.35664	M	SS
Hybrid 1756	7.1918	M	SS
Hybrid 1757	7.0168	ME	SS
Hybrid 1758	7.8243	L	SS
Hybrid 1759	4.97169	M	SS
Hybrid 1760	7.04419	M	SS
Hybrid 1761	5.86919	M	SS
Hybrid 1762	3.32919	L	SS
Hybrid 1763	6.11591	M	SS
Hybrid 1764	6.95419	ME	SS
Hybrid 1765	6.54591	M	SS
Hybrid 1766	6.55419	M	SS
Hybrid 1767	7.62091	M	SS
Hybrid 1768	7.08919	M	SS
Hybrid 1769	6.31419	M	SS
Hybrid 1770	7.31091	M	SS
Hybrid 1771	6.82169	M	SS
Hybrid 1772	6.79919	M	SS
Hybrid 1773	6.32169	M	SS
Hybrid 1774	7.28919	M	SS
Hybrid 1775	6.18169	M	SS
Hybrid 1776	6.26169	M	SS
Hybrid 1777	6.56169	M	SS
Hybrid 1778	6.59419	M	SS
Hybrid 1779	6.46169	M	SS
Hybrid 1780	6.54669	M	SS
Hybrid 1781	6.56169	M	SS
Hybrid 1782	6.07919	L	SS
Hybrid 1783	6.52669	M	SS
Hybrid 1784	5.81091	M	SS
Hybrid 1785	7.09919	ME	SS
Hybrid 1786	6.21919	M	SS
Hybrid 1787	7.42669	M	SS
Hybrid 1788	5.93169	M	SS
Hybrid 1789	7.01419	M	SS
Hybrid 1790	6.13669	M	SS
Hybrid 1791	2.32591	L	SS
Hybrid 1792	6.06091	M	SS
Hybrid 1793	6.51419	M	SS
Hybrid 1794	7.12669	M	SS
Hybrid 1795	7.24919	ME	SS
Hybrid 1796	5.79919	M	SS
Hybrid 1797	4.10169	M	SS
Hybrid 1798	5.15419	ME	SS
Hybrid 1799	6.92669	M	SS
Hybrid 1800	4.05919	M	SS
Hybrid 1801	6.93419	M	SS
Hybrid 1802	7.83419	M	SS
Hybrid 1803	6.23919	M	SS
Hybrid 1804	7.20169	L	SS
Hybrid 1805	4.7794	M	SS
Hybrid 1806	7.13111	M	SS
Hybrid 1807	4.98111	M	SS
Hybrid 1808	3.9094	L	SS
Hybrid 1809	6.4794	ME	SS
Hybrid 1810	8.03111	M	SS
Hybrid 1811	7.9494	M	SS
Hybrid 1812	7.68111	M	SS
Hybrid 1813	8.30111	M	SS
Hybrid 1814	8.46444	M	SS
Hybrid 1815	6.8294	M	SS
Hybrid 1816	6.96111	M	SS
Hybrid 1817	6.4794	M	SS
Hybrid 1818	7.62444	M	SS
Hybrid 1819	7.31444	M	SS
Hybrid 1820	7.69444	M	SS
Hybrid 1821	9.17444	M	SS
Hybrid 1822	8.28778	M	SS
Hybrid 1823	8.61111	M	SS
Hybrid 1824	7.29111	M	SS
Hybrid 1825	7.50778	M	SS
Hybrid 1826	4.01111	M	SS
Hybrid 1827	8.04444	M	SS
Hybrid 1828	8.06111	M	SS
Hybrid 1829	6.0994	M	SS
Hybrid 1830	7.1994	ME	SS
Hybrid 1831	5.94778	M	SS
Hybrid 1832	6.25444	M	SS
Hybrid 1833	5.71444	M	SS
Hybrid 1834	8.36444	L	SS
Hybrid 1835	6.39444	M	SS
Hybrid 1836	4.5894	L	SS
Hybrid 1837	6.5094	M	SS
Hybrid 1838	7.80444	M	SS
Hybrid 1839	8.52444	M	SS
Hybrid 1840	5.8394	M	SS
Hybrid 1841	4.08834	M	SS
Hybrid 1842	4.98778	M	SS
Hybrid 1843	5.90778	M	SS
Hybrid 1844	3.31111	M	SS
Hybrid 1845	5.61778	M	SS
Hybrid 1846	7.58778	M	SS
Hybrid 1847	6.46444	M	SS
Hybrid 1848	7.63444	M	SS
Hybrid 1849	7.72527	M	SS
Hybrid 1850	6.75027	M	SS
Hybrid 1851	7.00527	M	SS
Hybrid 1852	6.52527	M	SS
Hybrid 1853	6.63527	M	SS
Hybrid 1854	6.46027	M	SS
Hybrid 1855	4.45004	ME	SS
Hybrid 1856	4.12027	M	SS
Hybrid 1857	6.31504	M	SS
Hybrid 1858	4.80027	M	SS
Hybrid 1859	4.03527	M	SS
Hybrid 1860	8.43527	ME	SS
Hybrid 1861	3.84027	M	SS
Hybrid 1862	5.11527	M	SS
Hybrid 1863	7.08504	M	SS
Hybrid 1864	4.84527	M	SS
Hybrid 1865	5.42754	M	SS
Hybrid 1866	4.28027	M	SS
Hybrid 1867	5.09027	M	SS
Hybrid 1868	6.02027	M	SS
Hybrid 1869	5.98527	M	SS
Hybrid 1870	6.94027	M	SS
Hybrid 1871	8.29027	ME	SS
Hybrid 1872	8.21527	ME	SS
Hybrid 1873	8.06527	M	SS
Hybrid 1874	5.81027	M	SS
Hybrid 1875	7.76254	M	SS
Hybrid 1876	8.52754	M	SS
Hybrid 1877	8.97027	M	SS
Hybrid 1878	8.46504	M	SS
Hybrid 1879	5.64027	M	SS
Hybrid 1880	2.83527	M	SS
Hybrid 1881	6.42027	ME	SS
Hybrid 1882	5.93254	ME	SS
Hybrid 1883	8.84027	M	SS
Hybrid 1884	5.73254	M	SS
Hybrid 1885	4.85527	M	SS
Hybrid 1886	6.03004	M	SS
Hybrid 1887	3.42004	M	SS
Hybrid 1888	8.00549	M	SS
Hybrid 1889	6.41549	M	SS
Hybrid 1890	7.74049	M	SS
Hybrid 1891	1.85689	M	SS
Hybrid 1892	6.66515	M	SS
Hybrid 1893	5.73015	M	SS
Hybrid 1894	8.82549	M	SS
Hybrid 1895	7.19265	M	SS
Hybrid 1896	6.67689	M	SS
Hybrid 1897	7.11765	M	SS
Hybrid 1898	7.26015	ME	SS
Hybrid 1899	10.6355	ME	SS
Hybrid 1900	5.49549	M	SS
Hybrid 1901	7.71765	M	SS
Hybrid 1902	7.23049	M	SS
Hybrid 1903	6.67265	M	SS
Hybrid 1904	7.62049	M	SS
Hybrid 1905	7.96549	M	SS
Hybrid 1906	5.09515	M	SS
Hybrid 1907	6.41549	M	SS
Hybrid 1908	6.67549	M	SS
Hybrid 1909	6.72765	M	SS
Hybrid 1910	6.71049	M	SS
Hybrid 1911	7.36549	M	SS
Hybrid 1912	6.96049	ME	SS
Hybrid 1913	7.33015	ME	SS
Hybrid 1914	8.00549	M	SS
Hybrid 1915	5.24549	ME	SS
Hybrid 1916	7.79265	M	SS
Hybrid 1917	5.56049	M	SS
Hybrid 1918	6.46265	M	SS
Hybrid 1919	7.56049	M	SS
Hybrid 1920	8.19549	M	SS
Hybrid 1921	6.77049	M	SS
Hybrid 1922	6.43549	ME	SS
Hybrid 1923	6.52765	ME	SS
Hybrid 1924	7.52765	M	SS
Hybrid 1925	5.75765	M	SS
Hybrid 1926	6.46049	M	SS
Hybrid 1927	6.02015	M	SS
Hybrid 1928	6.42515	M	SS
Hybrid 1929	5.59555	ME	SS
Hybrid 1930	6.13055	ME	SS
Hybrid 1931	4.59018	M	SS
Hybrid 1932	7.22055	M	SS
Hybrid 1933	6.68555	M	SS
Hybrid 1934	5.87555	ME	SS
Hybrid 1935	7.49055	M	SS
Hybrid 1936	7.66555	M	SS
Hybrid 1937	6.54055	M	SS
Hybrid 1938	11.6506	M	SS
Hybrid 1939	7.27555	M	SS
Hybrid 1940	6.23055	M	SS
Hybrid 1941	6.42055	M	SS
Hybrid 1942	7.23055	M	SS
Hybrid 1943	7.05768	M	SS
Hybrid 1944	5.92055	M	SS
Hybrid 1945	6.11268	M	SS
Hybrid 1946	6.25555	M	SS
Hybrid 1947	7.05839	M	SS
Hybrid 1948	5.50555	M	SS
Hybrid 1949	6.59055	M	SS
Hybrid 1950	8.87555	ME	SS
Hybrid 1951	7.08055	ME	SS
Hybrid 1952	6.90055	M	SS
Hybrid 1953	7.52518	M	SS
Hybrid 1954	6.43555	M	SS
Hybrid 1955	7.88055	M	SS
Hybrid 1956	4.97055	M	SS
Hybrid 1957	5.73555	M	SS
Hybrid 1958	7.24018	M	SS
Hybrid 1959	6.62055	M	SS
Hybrid 1960	7.58768	E	SS
